# Supplementary material for: Quiescence unveils a novel mutational force in fission yeast
Source: eLife. 2017 Dec 18;6:e27469. doi: 10.7554/eLife.27469 (PMC5734874; doi:10.7554/eLife.27469)
Supplement: Table 4—source data 1. [file elife-27469-table4-data1.xlsx]

## Sheet: Feuil1
Table 4-table supplement 1: Estimation of the fraction of SNVs and Indels that lead to a phenotype.
		ura4	ura5	Total
		(265 Aa)	(216 Aa)	(481 Aa)
Method 1	SNVs	0.39	0.23	0.30
(Essential Aa)	[CI 95%]	[0.30,0.60]	[0.19,0.33]	[0.26,0.39]
	Indels	0.86	0.93	0.89
Method 2 (Non-Syn)	SNVs	0.17	0.09	0.11
	[CI 95%]	[0.13,0.22]	[0.09,0.11]	[0.10,0.14]
	Indels	0.71	0.76	0.69
Method 3	SNVs	0.17	0.20	0.19
(LM08)	Indels	0.71	0.92	0.82
Values for f are the ones estimated from Table 4 for each category.
