# Supplementary material for: Quiescence unveils a novel mutational force in fission yeast
Source: eLife. 2017 Dec 18;6:e27469. doi: 10.7554/eLife.27469 (PMC5734874; doi:10.7554/eLife.27469)
Supplement: Table 4—source data 2. [file elife-27469-table4-data2.xlsx]

## Sheet: Feuil1
Table 4-table supplement 2: Estimated mutation rates. The corrected slopes (estimated total mutation rates) using the 3 methods with the corrections computed from the Table 4 are reported. The values in the last column are merged for ura4 and ura5.
	SNV	indel	Total
Method 1 (Essential Aa)	0.46	0.47	0.93
Method 2 (Non Syn)	1.27	0.59	1.86
Method 3 (LM08)	0.50	0.74	1.24
