# Supplementary material for: Quiescence unveils a novel mutational force in fission yeast
Source: eLife. 2017 Dec 18;6:e27469. doi: 10.7554/eLife.27469 (PMC5734874; doi:10.7554/eLife.27469)
Supplement: Supplementary file 1. [file elife-27469-supp1.xlsx]

## Sheet: ura mutations sequenced
Position and nature of the alterations yielding 5-FOA resistant colonies in ura4 and ura5 genes
Before filtering												After filtering out the preexisting mutations
ura4						ura5						ura4						ura5							day 1		day 8		day 15		day 8+15
Substitutions	Day 1	Day 8	Day 15			Substitutions	Day 1	Day 8	Day 15			Substitutions	Day 1	Day 8	Day 15			Substitutions	Day 1	Day 8	Day 15				ura4	ura5	ura4	ura5	ura4	ura5	ura4	ura5
C-003G	1					A001G	1					C-003G	1					A001G	1					A to C	2	1	5	2	2	0	7	2
G003A	3					T002A		1	1			G003A	1					G003T		1				A to G	2	2	2	1	0	0	2	1
C029G		1				G003T		1				C029G		1				G003A	1	1				A to T	2	2	4	2	1	0	5	2
A034G	9	3				G003A	6	1				A034G	1					G003C			2
G035C		1	1			G003C			2			G035C		1	1			T009A		1				C to A	5	1	3	2	0	1	3	3
T071G			1			T009A		1				T071G			1			T009G		1				C to G	3	1	5	2	2	1	7	3
T071A		1				T009G		1				T071A		1				T020A			1			C to T	5	6	3	2	1	0	4	2
G072T	1					T020A			1			G072T	1					T035G		1
T080A			1			T035G		1				T080A			1			A072C	1					G to A	6	8	6	7	2	1	8	8
T083G		1				A072C	1					T083G		1				T076C	1	1				G to C	3	10	7	6	2	7	9	13
C099G	2					T076C	1	1				C099G	1					C089T		1				G to T	8	24	10	12	7	3	17	15
A100G	1					C089T		1				A100G	1					C096G	1	1
C102G			1			C096G	1	1				C102G			1			T097G	1					T to A	3	1	5	1	1	2	6	3
A108C	1					T097G	1					A108C	1					A113G	1					T to C	1	3	3	2	1	0	4	2
C113A	1	2				A113G	1					C113A	1	1				G124C			1			T to G	0	6	11	4	3	2	14	6
C117G		1				G124C			1			C117G		1				T143C		1
G118T		1				T143C		1				G118T		1				T156A			1
G118A		1				T156A			3			G118A		1				T156G	1		2			total	40	65	64	43	22	17	86	60
G136T	2	3				T156G	2		2			G136T	1	3				G160T			1
G163A		4	1			G160T			1			G163A		2	1			C180T	1					Ts	14	19	14	12	4	1	18	13
G163T	4	1				C180T	1					G163T	1	1				A185G		1				Tv	26	46	50	31	18	16	68	47
G164T		1	1			A185G		1				G164T		1	1			T197G	1	1
T171G			1			T197G	1	1				T171G			1			G202C	2	1				Ts/Tv	0.538462	0.413043	0.28	0.387097	0.222222	0.0625	0.264706	0.276596
G172T			1			G202C	5	1				G172T			1			G202T	2					Ts:Tv	1.85714	2.42105	3.57143	2.58333	4.5	16	3.77778	3.61538
G176A			1			G202T	5					G176A			1			G203T	4	1
G178T	11					G203T	17	7	3			G178T	1					C209A			1			combined Ts/Tv	0.458333		0.320988		0.147059		0.269565
C188A		1				C209A			1			C188A		1				T213G	2	1				combined Ts:Tv	1:2.18		1:3.12		1:6.67		1:3.70
C188G		1				T213G	2	2				C188G		1				G216C			1
C190T	2	2	2			G216C			1			C190T	1					G217C			1			to AT	24	39	22	23	10	5	32	28
C217T	1					G217C			1			C217T	1					G218T		3	1			to GC	5	12	21	9	6	2	27	11
T224A		2				G218T		3	1			T224A		2				G232C	2
A253T		2				G232C	3		1			A253T		2				C233A		1				to AT / to GC	4.8	3.25	1.04762	2.55556	1.66667	2.5	1.18519	2.54545
G274A		2				C233A		1				G274A		2				A238C		1
A275G		1				A238C		1				A275G		1				C239G			1			combined to AT	63		45		15		60
G277T	1					C239G			1			G277T	1					C250T		1				combined to GC	17		30		8		38
G277A	1	2				C250T		1				G277A	1					T251G	1
T279G		1				T251G	1					T279G		1				T251C	1					combined to AT / to GC	3.70588		1.5		1.875		1.57895
A283C		1				T251C	1					A283C		1				C292T	1
A285C		1	1			C292T	1	2	1			A285C		1	1			G293A	1
A285T		1				G293A	1					A285T		1				G293C	2		1
C290A	5					G293C	3	2	1			C290A	1					G306C	1
A310T			2			G306C	1					C316T	1	1				G306T			1
C316T	3	2				G306T			1			T319G		1				G313C	2
T319G		1				G313C	2	1				G322C		1				G314A	1
G322C		1				G314A	2					G333C	1					G316C		1
G333C	1					G316C		1				C336G	1	1				G316A	1		1
C336G	1	1				G316A	3		1			T346C	1					G316T	1
T346C	1					G316T	8					G351T		1				G334C		1
G351T		1				G334C		1				G351A		1				G340T		1
G351A		1				G340T		1				C362A	1					G346T	2	1
C355T		1	1			G346T	4	1				A364T	1					T359A	1
C362A	1	2				T359A	1					T366G		1				A363T	1
A364T	1					A363T	1					T367C			1			G370A	2	5
T366G		1				G370A	2	3				C374G		1				G370T	1
T367C			1			G370T	4	2				C380G			1			A371T	1
C374G		1				A371T	4	1				G382C		1				G373C	1	1
C380G			1			G373T		2				T395G		1				C383T	1
G382C		1				G373C	1	1				G400C		1				G385C			1
T395G		1				C383T	3					T404G		1				G389A		1
G400C		1				G385C		1	2			G409T			1			G389T	1	1
T404G		1				G389A		1				G415C	1					A431C		1
G409T			1			G389T	1	1				G415T	1					C443A	1
G415C	1					A431C		1				G416T			1			T461C	1
G415T	2	1				C443A	1					T425A	1					C466G		1
G416T			1			T461C	2					G431C		1	1			C466A		1
T425A	1					C466G		1				T437C		1				C466T	1
G431C		1	1			C466A		1				G441T	1					G467T	8	1
T437C		1				C466T	2	2				T445A	1					G467A	2
G441T	1					G467T	31	7	1			G447C		1				G467C		1
T445A	1					G467A	2					C489A	1					C469T	1
G447C		1				G467C		1				G493T			1			G472T		1
C489A	1	1				C469T	1					G509A	2					C475T	1
G493T			1			G472T		1				G510A	1					G476T		1
G509A	5	1				C475T	1					T532C		1				A477T		1
G510A	1					G476T		1				T545G		2				G487C		1
T532C		1				A477T		1				C556T		1				G487T	3
T545G		2				G487C		1				G577T			1			G496T	1	1
C556T		1				G487T	3					A578G		1				A520T		1
C571T		2				G496T	1	1				A578T		1				G523T	1
G577T			1			A520T		1				T584G		1				total number of substitutions	65	43	17
A578G		1				G523T	1	2	1			A586C		1
A578T		1				total number of substitutions	137	70	28			T592C		1
T584G		1										C596T	1
A586C		1										G598C	1
T592C		1										T608A		1
C596T	1											C637T			1
G598C	1											T642A		1
T608A		1										G655T		1
C634T		3	2									T662G		1
C637T			1									C672A		1
T642A		1										A676T	1
G655T		1										A676C		1
T662G		1										G679A	1
C672A		1										A680C	1	1
A676T	1											T692A	1
A676C		1										G695T	1
G679A	1											C697A	1
A680C	1	1										G698C		1
T692A	6											G733T		1
G695T	6											A739T			1
C697A	1											T747G			1
G698C		1										G762T		1
G733T		1										T769G		1
A739T			1									T771G			1
T747G			1									C772T	1
G758A		3										C775T		1
G762T		1										A776C			1
T769G		1										total number of substitutions	40	64	22
T771G			1
C772T	2											Deletions	Day 1	Day 8	Day 15			Deletions	Day 1	Day 8	Day 15
C775T		1										del 101nt (-012-088)		1				del 495nt (-280-+215)			1
A776C			1									del 1nt {037}			1			del 93nt (-049-+044)			1
total number of substitutions	87	89	29									del 1nt {053}		1				del 1nt {004}		1
												del 6nt {059-064}			1			del 2nt (009-010)			1
Deletions	Day 1	Day 8	Day 15			Deletions	Day 1	Day 8	Day 15			del 17nt {066-082}		1				del 1nt {016}		1	1
del 101nt (-012-088)		1				del 495nt (-280-+215)			1			del 1nt (069)		1				del 7nt {028-034}			1
del 1nt {037}			1			del 93nt (-049-+044)			1			del 7nt {069-075}			1			del 1nt {036}			1
del 1nt {053}		1				del 1nt {004}		1				del 1nt {080}			1			del 1nt (050)	2	1	1
del 6nt {059-064}			1			del 2nt (009-010)			1			del 26nt (084-109)		1				del 1nt {051}			1
del 17nt {066-082}		1				del 1nt {016}		1	1			del 1nt (097)		1				del 1nt {057}			1
del 1nt (069)		1				del 7nt {028-034}			1			del 4nt {115-118}		1				del 14nt (062-075)			1
del 7nt {069-075}			1			del 1nt {036}			1			del 94nt {137-230}	1					del 1nt (065)		1
del 1nt {080}			1			del 1nt (050)	9	2	1			del 1nt {160}		1				del 7nt (065-071)		1
del 26nt (084-109)		1				del 1nt {051}			1			del 1nt (189)		1				del 1nt (069)			1
del 1nt (097)		1				del 1nt {057}			1			del 1nt (212)		1				del 38nt {069-106}		1
del 4nt {115-118}		1				del 14nt (062-075)			1			del 1nt (217)			1			del 2nt {074-075}			1
del 94nt {137-230}	5		3			del 1nt (065)		1				del 1nt {220}		1				del 1nt {075}		1
del 1nt {160}		1				del 7nt (065-071)		1				del 1nt {226}			1			del 21nt (079-099)		1
del 1nt (189)		1				del 1nt (069)			1			del 1nt {234}		1				del 13nt {083-095}			1
del 1nt (212)		1				del 38nt {069-106}		1				del 2nt {247-248}		1				del 1nt {087}		1
del 1nt (217)			1			del 2nt {074-075}			1			del 2nt {257-258}		1				del 2nt (095-096)			1
del 1nt {220}		1				del 1nt {075}		1				del 1nt (302)			1			del 3nt (100-102)			1
del 1nt {226}			1			del 21nt (079-099)		1				del 20nt {319-338}	1					del 1nt {102}			1
del 1nt {234}		1				del 13nt {083-095}			1			del 3nt {338-340}		1				del 13nt (102-114)		1
del 2nt {247-248}		1				del 1nt {087}		1				del 1nt {340}			1			del 15nt (108-122)		1
del 2nt {257-258}		1				del 2nt (095-096)			1			del 1nt {355}	1					del 1nt {135}			1
del 1nt (302)			1			del 3nt (100-102)			1			del 3nt (365-367)			1			del 24nt {137-160}		1
del 1nt (306)			2			del 1nt {102}			1			del 4nt (376-379)		1				del 4nt {149-152}		1
del 20nt {319-338}	3					del 13nt (102-114)		1				del 2nt {397-398}		1				del 18 nt {157-174}		1
del 3nt {338-340}		1				del 15nt (108-122)		1				del 3nt (398-401)	1					del 7nt (174-180)		1
del 1nt {340}			1			del 1nt {135}			1			del 11nt (403-413)			1			del 13nt (175-187)		1
del 1nt {355}	2		2			del 24nt {137-160}		1				del 1nt {409}			1			del 9nt {180-188}			1
del 3nt (365-367)			1			del 4nt {149-152}		1				del 1nt {416}		1				del 1nt {189}		1	1
del 4nt (376-379)		1				del 18 nt {157-174}		1				del 2nt (419-420)			1			del 1nt {192}			1
del 2nt {397-398}		1				del 7nt (174-180)		1				del 1nt (424)			1			del 8nt (214-221)		1
del 3nt (398-401)	1					del 13nt (175-187)		1				del 1nt (425)			1			del 22nt (216-237)			1
del 11nt (403-413)			1			del 9nt {180-188}			1			del 14nt (435-448)			1			del 17nt (221-237)		1
del 1nt {409}			1			del 1nt {189}		1	1			del 1nt (437)			1			del 2nt {224-225}		1
del 1nt {416}		1				del 1nt {192}			1			del 6nt (451-456)			1			del 1nt (246)		1
del 2nt (419-420)			1			del 8nt (214-221)		1				del 20nt (467-486)		1				del 1nt (250)	1
del 1nt (424)			1			del 22nt (216-237)			1			del 19nt {471-489}			1			del 1nt {253}		1	1
del 1nt (425)			1			del 17nt (221-237)		1				del 31nt {487-517}		1				del 9nt {253-261}			1
del 14nt (435-448)			1			del 2nt {224-225}		1				del 4nt (496-499)		1				del 11nt {254-264}		1
del 1nt (437)			1			del 1nt (246)		1				del 12nt (516-527)		1				del 1nt {262}		2	1
del 6nt (451-456)			1			del 1nt (250)	1					del 6nt {523-528}			1			del 1nt (269)		1
del 20nt (467-486)		1				del 1nt {253}		1	3			del 8nt (530-537)		1				del 1nt {303}		1
del 19nt {471-489}			1			del 9nt {253-261}			1			del 1nt (532)		1	1			del 11nt {305-311}		1
del 31nt {487-517}		1				del 11nt {254-264}		1				del 3nt (533-535)			1			del 1nt {315}			1
del 4nt (496-499)		1				del 1nt {262}		1	3			del 1nt {543}		1				del 15nt {317-331}			1
del 12nt (516-527)		1				del 1nt (269)		1				del 2nt {545-546}			1			del 1nt {318}			1
del 6nt {523-528}			1			del 1nt {303}		1				del 165nt {556-720}	1					del 4nt {326-329}		1
del 8nt (530-537)		1				del 11nt {305-311}		1				del 1nt (570)		1				del 1nt {328}		1
del 1nt (532)		1	1			del 1nt {315}			1			del 16nt {578-593}		1				del 1nt {331}		1
del 3nt (533-535)			1			del 15nt {317-331}			1			del 1nt {618}		1	1			del 32nt (331-362)		1
del 1nt {543}		1				del 1nt {318}			1			del 1nt {623}		1				del 25nt (341-367)		1
del 2nt {545-546}			1			del 4nt {326-329}		1				del 21nt {630-650}		1				del 1nt {343}		1	1
del 165nt {556-720}	1	2	1			del 1nt {328}		1				del 15nt (640-654)			1			del 20nt (344-363)		1
del 1nt (570)		1				del 1nt {331}		1				del 41nt {644-684}	1					del 1nt (348)		1
del 16nt {578-593}		1				del 32nt (331-362)		1				del 19nt (653-671)		1				del 24nt {348-371}		1
del 1nt {618}		1	1			del 25nt (341-367)		1				del 31nt (654-684)		1				del 1nt {351}			1
del 1nt {623}		1				del 1nt {343}		1	1			del 1nt (657)		1				del 8nt {352-359}		1
del 21nt {630-650}		1				del 20nt (344-363)		1				del 5nt {662-666}		1				del 1nt {356}			1
del 15nt (640-654)			1			del 1nt (348)		1				del 3nt {687-689}			1			del 1nt {362}		1
del 41nt {644-684}	8					del 24nt {348-371}		1				del 1nt (702)			1			del 1nt {368}			1
del 19nt (653-671)		1				del 1nt {351}			1			del 1nt {708}			1			del 1nt {384}		1
del 31nt (654-684)		1				del 8nt {352-359}		1				del 2nt {758-759}		1				del 1nt (391)		1
del 1nt (657)		1				del 1nt {356}			1			del 1nt (763)		1				del 21nt {416-436}		1
del 5nt {662-666}		1				del 1nt {362}		1				total number of deletions	6	36	27			del 2nt (425-426)		1
del 3nt {687-689}			1			del 1nt {368}			1									del 17nt (432-448)		1
del 1nt (702)			1			del 1nt (378)		1	1									del 1nt (446)	1	1
del 1nt {708}			1			del 1nt {384}		1										del 2nt {446-447}			1
del 2nt {758-759}		1				del 1nt (391)		1										del 4nt {460-463}		1
del 1nt (763)		1				del 21nt {416-436}		1										del 1nt (462)	1
total number of deletions	20	38	35			del 2nt (425-426)		1										del 1nt {486}	1
						del 17nt (432-448)		1										del 5nt {487-491}			1
						del 1nt (446)	1	1										del 1nt {489}		1
						del 2nt {446-447}			1									del 1nt {494}			1
						del 4nt {460-463}		1										del 1nt {499}	1	1
						del 1nt (462)	1											del 1nt {502}		1
						del 1nt {486}	1											del 4nt (515-519)		1
						del 5nt {487-491}			1									del 5nt {530-534}			1
						del 1nt {489}		1										del 5nt (532-536)			1
						del 1nt {494}			1									del 1nt {533}			1
						del 1nt {499}	3	2										del 1nt {534}	2
						del 1nt {502}		1										del 2nt {534-535}			1
						del 4nt (515-519)		1										del 12nt {536-547}		1
						del 5nt {530-534}			1									del 7nt {537-543}		1
						del 5nt (532-536)			1									del 13nt {559-571}		1
						del 1nt {533}			1									del 5nt (594-598)		1
						del 1nt {534}	2	1	1									del 1nt (877)	1
						del 2nt {534-535}			1									total number of deletions	10	54	38
						del 12nt {536-547}		1
						del 7nt {537-543}		1				Insertions / Duplications	Day 1	Day 8	Day 15			Insertions / Duplications	Day 1	Day 8	Day 15
						del 13nt {559-571}		1				ins 022-1nt-023		1				ins 016-1nt-017			1
						del 5nt (594-598)		1				ins 080-1nt-081		1				ins 020-1nt-021		1
						del 1nt (877)	1					dupli complex 084-42nt-085	1					dupli 021-88nt-022		1
						total number of deletions	19	57	44			ins 089-1nt-090		1				ins 092-1nt-093	1
												dupli 120-73nt-121		1				ins 095-2nt-096		1
Insertions / Duplications	Day 1	Day 8	Day 15			Insertions / Duplications	Day 1	Day 8	Day 15			ins 146-2nt-147	1					ins 111-1nt-112	1
ins 022-1nt-023		1				ins 016-1nt-017			1			dupli 229-22nt-230			1			ins 125-6nt-126		1
ins 080-1nt-081		1				ins 020-1nt-021		1				ins 234-1nt-235			1			ins 129-1nt-130	1
dupli complexe 084-42nt-085	2					dupli 021-88nt-022		1				ins 238-1nt 239		1				ins 140-2nt-141			1
ins 089-1nt-090		1				ins 092-1nt-093	8	3	1			ins 254-1nt-255		1				dupli complex 151-30nt-152	1
dupli 120-73nt-121		1				ins 095-2nt-096		1				ins 294-1nt-295		1				dupli ? 191-41nt-232		1
ins 146-2nt-147	7	1				ins 111-1nt-112	1					dupli complex 349-25nt-350	1	2				ins 201-1nt-202		1
dupli 223-75nt-224		2				ins 125-6nt-126		1				ins 350-25nt-351	1					dupli complex 226-24-227	1
dupli 229-22nt-230			1			ins 129-1nt-130	1					dupli complex 353-25nt-354		1				dupli complex 235-23nt-236			1
ins 234-1nt-235			1			ins 140-2nt-141			1			dupli complex 382-28nt-383		1				ins 239-27nt-240		1
ins 238-1nt 239		1				dupli complexe 151-30nt-152	2					ins 390-1nt-391	1					ins 256-1nt-257	1
ins 254-1nt-255		1				dupli ? 191-41nt-232		1				ins 292-2nt-293		1				ins 262-1nt-263	2	2	1
ins 294-1nt-295		1				ins 201-1nt-202		1				ins 393-1nt-394		1				ins 263-1nt-264	1
dupli complexe 349-25nt-350	1	2				dupli complexe 226-24-227	1					ins 428-1nt-429		1				ins 339-1nt-340	1
ins 350-25nt-351	6					dupli complexe 235-23nt-236			1			ins 431-2nt-432			1			ins 356-1nt-357		1
dupli complexe 353-25nt-354		1				ins 239-27nt-240		1				ins 433-2nt-434			1			ins 405-1nt-406	1
dupli complexe 382-28nt-383		1				ins 256-1nt-257	1					ins 440-1nt-441	1		1			ins 409-1nt-410	1
ins 390-1nt-391	1					ins 262-1nt-263	2	3	1			ins 481-2nt-482			1			ins 414-1nt-415		1
ins 292-2nt-293		1				ins 263-1nt-264	1					ins 485-1nt-486		1				dupli 426-17nt-427			1
ins 393-1nt-394		1				ins 298-1nt-299			2			ins 532-1nt-533			1			ins 453-3nt-454		1
ins 428-1nt-429		1				ins 339-1nt-340	1					ins 539-1nt-540		1				ins 463-1nt-464	1
ins 431-2nt-432			1			ins 356-1nt-357		1				dupli 540-64nt-541	1					ins 483-1nt-484	1
ins 433-2nt-434			1			ins 405-1nt-406	5					dupli 549-4nt-550		1				ins 530-1nt-531		1
ins 440-1nt-441	1		1			ins 409-1nt-410	1					ins 549-1nt-550		1				dupli 545-19nt-546		1
ins 481-2nt-482			1			ins 414-1nt-415		1				ins 593-1nt-594			1			ins 866-1nt-867		1
ins 485-1nt-486		1				dupli 426-17nt-427			1			dupli 684-41nt-685	1					total number of insertions	14	15	5
ins 532-1nt-533			1			ins 453-3nt-454		1				dupli 692-5nt-693			1
ins 539-1nt-540		1				ins 463-1nt-464	1					ins 701-1nt-702	1
dupli 540-64nt-541	1					ins 483-1nt-484	2					dupli 713-14nt-714		1
dupli 549-4nt-550		1				ins 530-1nt-531		1				ins 733-1nt-734	1
ins 549-1nt-550		1				dupli 545-19nt-546		1				dupli complex 745-18nt-746			1
ins 593-1nt-594			1			ins 866-1nt-867		1				total number of insertions	10	19	10
dupli 684-41nt-685	2	1				total number of insertions	27	19	8
dupli 692-5nt-693			1									Complex mutations	Day 1	Day 8	Day 15			Complex mutations	Day 1	Day 8	Day 15
ins 701-1nt-702	1											del (552-553) + (555-556) + (558-567)		1				del 1nt (530) + C531T		1
dupli 713-14nt-714		1										del (201-203) + (205)		1				del 1nt (111) + del 1nt (116)		1
ins 733-1nt-734	1											del (685-686) + (689-696) + (699-701)		1				del 1nt (301) + C303G + del 5nt (306-310) + del 2nt (312-313)		1
dupli complexe 745-18nt-746			1									A008G + T009A		1				del 3nt (208-210) + del 21 nt (215-235)			1
total number of insertions	23	23	10									ins 18-2nt-19 TT19-20AA		1				del 1nt (326) + T329C		1
												T419C + del 1nt (420) + del 4nt (423-426) + G427A + G428A + C430G		1				del 21nt (88-108) + del 6nt (110-115)		1
Complex mutations	Day 1	Day 8	Day 15			Complex mutations	Day 1	Day 8	Day 15			G352T + del 1nt (354)		1				T097A + del 1nt (98)			1
del (552-553) + (555-556) + (558-567)		1				del 1nt (530) + C531T		1				del 3nt (23-25) + del 3nt (27-29)			1			T167G + T168A			1
del (201-203) + (205)		1				del 1nt (111) + del 1nt (116)		1				del 5nt (663-667) + del 8nt (670-677)			1			A104G + del 1nt (106)			1
del (685-686) + (689-696) + (699-701)		1				del 1nt (301) + C303G + del 5nt (306-310) + del 2nt (312-313)		1				total number of complex mutations	0	7	2			C425A + C426T		1
A008G + T009A		1				del 3nt (208-210) + del 21 nt (215-235)			1									A580G + A581T		1
ins 18-2nt-19 TT19-20AA		1				del 1nt (326) + T329C		1										del 5nt (234-238) + del 10nt (241-250) + del 16nt (253-268)			1
T419C + del 1nt (420) + del 4nt (423-426) + G427A + G428A + C430G		1				del 21nt (88-108) + del 6nt (110-115)		1										total number of complex mutations	0	7	5
G352T + del 1nt (354)		1				T097A + del 1nt (98)			1
del 3nt (23-25) + del 3nt (27-29)			1			T167G + T168A			1
del 5nt (663-667) + del 8nt (670-677)			1			A104G + del 1nt (106)			1
total number of complex mutations	0	7	2			C425A + C426T		1
						A580G + A581T		1
						del 5nt (234-238) + del 10nt (241-250) + del 16nt (253-268)			1
						total number of complex mutations	0	7	5
Filtering
	ura4				ura5
	Day 1	Day 8	Day 15		Day 1	Day 8	Day 15
total number of substitutions before filtering	87	89	29		137	70	28
total number of substitutions after filtering	40	64	22		65	43	17
	-47	-25	-7		-72	-27	-11
total number of deletions before filtering	20	38	35		19	57	44
total number of deletions after filtering	6	36	27		10	54	38
	-14	-2	-8		-9	-3	-6
total number of insertions before filtering	23	23	10		27	19	8
total number of insertions after filtering	10	19	10		14	15	5
	-13	-4	0		-13	-4	-3
total number of complex mutations before filtering	0	7	2		0	7	5
total number of complex mutations after filtering	0	7	2		0	7	5
	0	0	0		0	0	0
If a mutation is found more than once at day 8 or 15 in a given experiment, it is removed from the pool because the probability to have arisen independently is highly unlikely
If a mutation is found more than once at day 1 in a given experiment, it is growth-related and it is counted as one.
Nature and number of alterations yielding 5-FOA resistant colonies in ura4 and ura5 genes
ura4					ura5					ura4 + ura5
	Day 1	Day 8	Day 15			Day 1	Day 8	Day 15			Day 1	Day 8	Day 15
substitutions	40	64	22		substitutions	65	43	17		substitutions	105	107	39
deletions	6	36	27		deletions	10	54	38		deletions	16	90	65
insertions / duplications	10	19	10		insertions / duplications	14	15	5		insertions / duplications	24	35	15
complex mutations	0	7	2		complex mutations	0	7	5		complex mutations	0	14	7
substitutions ratio	0.714286	0.507937	0.360656		substitutions ratio	0.730337	0.361345	0.261538		SNMs ratio	0.724138	0.434959	0.309524
indels ratio	0.285714	0.436508	0.606557		indels ration	0.269663	0.579832	0.661538		indels ratio	0.275862	0.50813	0.634921
complex mutations ratio	0	0.0555556	0.0327869		complex mutations ratio	0	0.0588235	0.0769231		complex mutations ratio	0	0.0569106	0.0555556
Position and nature of the insertions yielding 5-FOA resistant colonies in ura4 and ura5 genes
ura4									ura5											ura4 + ura5
					nucleotides gained									nucleotides gained					nucleotides gained
Insertions / Duplications	Day 1	Day 8	Day 15		Day 1	Day 8	Day 15		Insertions / Duplications	Day 1	Day 8	Day 15		Day 1	Day 8	Day 15			Day 1	Day 8	Day 15
ins 022-1nt-023		1				1			ins 016-1nt-017			1				1
ins 080-1nt-081		1				1			ins 020-1nt-021		1				1			number of insertions	269	401	99
dupli complexe 084-42nt-085	1				42				dupli 021-88nt-022		1				88
ins 089-1nt-090		1				1			ins 092-1nt-093	1				1				total number of insertions	24	34	15
dupli 120-73nt-121		1				73			ins 095-2nt-096		1				2			nt gained per event	11.2083	11.7941	6.6
ins 146-2nt-147	1				2				ins 111-1nt-112	1				1
dupli 229-22nt-230			1				22		ins 125-6nt-126		1				6
ins 234-1nt-235			1				1		ins 129-1nt-130	1				1
ins 238-1nt 239		1				1			ins 140-2nt-141			1				2
ins 254-1nt-255		1				1			dupli complexe 151-30nt-152	1				30
ins 294-1nt-295		1				1			dupli ? 191-41nt-232		1				41
dupli complexe 349-25nt-350	1	2			25	50			ins 201-1nt-202		1				1
ins 350-25nt-351	1				25				dupli complexe 226-24-227	1				24
dupli complexe 353-25nt-354		1				25			dupli complexe 235-23nt-236			1				23
dupli complexe 382-28nt-383		1				28			ins 239-27nt-240		1				27
ins 390-1nt-391	1				1				ins 256-1nt-257	1				1
ins 292-2nt-293		1				2			ins 262-1nt-263	2	2	1		2	2	1
ins 393-1nt-394		1				1			ins 263-1nt-264	1				1
ins 428-1nt-429		1				1			ins 339-1nt-340	1				1
ins 431-2nt-432			1				2		ins 356-1nt-357		1				1
ins 433-2nt-434			1				2		ins 405-1nt-406	1				1
ins 440-1nt-441	1		1		1		1		ins 409-1nt-410	1				1
ins 481-2nt-482			1				2		ins 414-1nt-415		1				1
ins 485-1nt-486		1				1			dupli 426-17nt-427			1				17
ins 532-1nt-533			1				1		ins 453-3nt-454		1				3
ins 539-1nt-540		1				1			ins 463-1nt-464	1				1
dupli 540-64nt-541	1				64				ins 483-1nt-484	1				1
dupli 549-4nt-550		1				4			ins 530-1nt-531		1				1
ins 549-1nt-550		1				1			dupli 545-19nt-546		1				19
ins 593-1nt-594			1				1		ins 866-1nt-867		1				1
dupli 684-41nt-685	1				41				total number of insertions	14	15	5		66	194	44
dupli 692-5nt-693			1				5		nt gained per event	4.71429	12.9333	8.8
ins 701-1nt-702	1				1
dupli 713-14nt-714		1				14
ins 733-1nt-734	1				1
dupli complexe 745-18nt-746			1				18
total number of insertions	10	19	10		203	207	55
nt gained per event	20.3	10.8947	5.5
Position and nature of the deletions yielding 5-FOA resistant colonies in ura4 and ura5 genes
ura4											ura5													ura4 + ura5
					nucleotides lost												nucleotides lost						nucleotides gained
Deletions	Day 1	Day 8	Day 15		Day 1	Day 8	Day 15				Deletions	Day 1	Day 8	Day 15		Day 1	Day 8	Day 15					Day 1	Day 8	Day 15
del 101nt (-012-088)		1				101					del 495nt (-280-+215)			1				495
del 1nt {037}			1				1				del 93nt (-049-+044)			1				93				number of deletions	16	90	65
del 1nt {053}		1				1					del 1nt {004}		1				1
del 6nt {059-064}			1				1				del 2nt (009-010)			1				2				total number of deletions	334	776	831
del 17nt {066-082}		1				17					del 1nt {016}		1	1			1	1				nt lost per event	20.875	8.62222	12.7846
del 1nt (069)		1				1					del 7nt {028-034}			1				7
del 7nt {069-075}			1				7				del 1nt {036}			1				1
del 1nt {080}			1				1				del 1nt (050)	2	1	1		2	1	1
del 26nt (084-109)		1				26					del 1nt {051}			1				1
del 1nt (097)		1				1					del 1nt {057}			1				1
del 4nt {115-118}		1				4					del 14nt (062-075)			1				14
del 94nt {137-230}	1				94						del 1nt (065)		1				1
del 1nt {160}		1				1					del 7nt (065-071)		1				7
del 1nt (189)		1				1					del 1nt (069)			1				1
del 1nt (212)		1				1					del 38nt {069-106}		1				38
del 1nt (217)			1				1				del 2nt {074-075}			1				2
del 1nt {220}		1				1					del 1nt {075}		1				1
del 1nt {226}			1				1				del 21nt (079-099)		1				21
del 1nt {234}		1				1					del 13nt {083-095}			1				13
del 2nt {247-248}		1				2					del 1nt {087}		1				1
del 2nt {257-258}		1				2					del 2nt (095-096)			1				2
del 1nt (302)			1				1				del 3nt (100-102)			1				3
del 20nt {319-338}	1				20						del 1nt {102}			1				1
del 3nt {338-340}		1				3					del 13nt (102-114)		1				13
del 1nt {340}			1				1				del 15nt (108-122)		1				15
del 1nt {355}	1				1						del 1nt {135}			1				1
del 3nt (365-367)			1				3				del 24nt {137-160}		1				24
del 4nt (376-379)		1				4					del 4nt {149-152}		1				4
del 2nt {397-398}		1				2					del 18 nt {157-174}		1				18
del 3nt (398-401)	1				3						del 7nt (174-180)		1				7
del 11nt (403-413)			1				11				del 13nt (175-187)		1				13
del 1nt {409}			1				1				del 9nt {180-188}			1				9
del 1nt {416}		1				1					del 1nt {189}		1	1			1	1
del 2nt (419-420)			1				2				del 1nt {192}			1				1
del 1nt (424)			1				1				del 8nt (214-221)		1				8
del 1nt (425)			1				1				del 22nt (216-237)			1				22
del 14nt (435-448)			1				14				del 17nt (221-237)		1				17
del 1nt (437)			1				1				del 2nt {224-225}		1				2
del 6nt (451-456)			1				6				del 1nt (246)		1				1
del 20nt (467-486)		1				20					del 1nt (250)	1				1
del 19nt {471-489}			1				19				del 1nt {253}		1	1			1	1
del 31nt {487-517}		1				31					del 9nt {253-261}			1				9
del 4nt (496-499)		1				4					del 11nt {254-264}		1				11
del 12nt (516-527)		1				12					del 1nt {262}		2	1			2	1
del 6nt {523-528}			1				6				del 1nt (269)		1				1
del 8nt (530-537)		1				8					del 1nt {303}		1				1
del 1nt (532)		1	1			1	1				del 11nt {305-311}		1				11
del 3nt (533-535)			1				3				del 1nt {315}			1				1
del 1nt {543}		1				1					del 15nt {317-331}			1				15
del 2nt {545-546}			1				2				del 1nt {318}			1				1
del 165nt {556-720}	1				165						del 4nt {326-329}		1				4
del 1nt (570)		1				1					del 1nt {328}		1				1
del 16nt {578-593}		1				16					del 1nt {331}		1				1
del 1nt {618}		1	1			1	1				del 32nt (331-362)		1				32
del 1nt {623}		1				1					del 25nt (341-367)		1				25
del 21nt {630-650}		1				21					del 1nt {343}		1	1			1	1
del 15nt (640-654)			1				15				del 20nt (344-363)		1				20
del 41nt {644-684}	1				41						del 1nt (348)		1				1
del 19nt (653-671)		1				19					del 24nt {348-371}		1				24
del 31nt (654-684)		1				31					del 1nt {351}			1				1
del 1nt (657)		1				1					del 8nt {352-359}		1				8
del 5nt {662-666}		1				5					del 1nt {356}			1				1
del 3nt {687-689}			1				3				del 1nt {362}		1				1
del 1nt (702)			1				1				del 1nt {368}			1				1
del 1nt {708}			1				1				del 1nt {384}		1
del 2nt {758-759}		1				2					del 1nt (391)		1				1
del 1nt (763)		1				1					del 21nt {416-436}		1				21
total number of deletions	6	36	27	lost bases	324	346	106				del 2nt (425-426)		1				2
bases lost per event	54	9.61111	3.92593								del 17nt (432-448)		1				17
											del 1nt (446)	1	1			1	1
											del 2nt {446-447}			1				2
											del 4nt {460-463}		1				4
											del 1nt (462)	1				1
											del 1nt {486}	1				1
											del 5nt {487-491}			1				5
											del 1nt {489}		1				1
											del 1nt {494}			1				1
											del 1nt {499}	1	1			1	1
											del 1nt {502}		1				1
											del 4nt (515-519)		1				4
											del 5nt {530-534}			1				5
											del 5nt (532-536)			1				5
											del 1nt {533}			1				1
											del 1nt {534}	2				2
											del 2nt {534-535}			1				2
											del 12nt {536-547}		1				12
											del 7nt {537-543}		1				7
											del 13nt {559-571}		1				13
											del 5nt (594-598)		1				5
											del 1nt (877)	1				1
											total number of deletions	10	54	38	lost bases	10	430	725
											bases lost per event	1	7.96296	19.0789
Complex mutations
ura4							ura5
Complex mutations	Day 1	Day 8	Day 15	nt gained (+) or lost (-)			Complex mutations	Day 1	Day 8	Day 15	nt gained (+) or lost (-)
del (552-553) + (555-556) + (558-567)		1		-14			del 1nt (530) + C531T		1		-1
del (201-203) + (205)		1		-4			del 1nt (111) + del 1nt (116)		1		-2
del (685-686) + (689-696) + (699-701)		1		13			del 1nt (301) + C303G + del 5nt (306-310) + del 2nt (312-313)		1		-8
A008G + T009A		1		2			del 3nt (208-210) + del 21 nt (215-235)			1	-24
ins 18-2nt-19 TT19-20AA		1		2			del 1nt (326) + T329C		1		-1
T419C + del 1nt (420) + del 4nt (423-426) + G427A + G428A + C430G		1		-5			del 21nt (88-108) + del 6nt (110-115)		1		-27
G352T + del 1nt (354)		1		-1			T097A + del 1nt (98)			1	-1
del 3nt (23-25) + del 3nt (27-29)			1	-6			T167G + T168A			1	0
del 5nt (663-667) + del 8nt (670-677)			1	-13			A104G + del 1nt (106)			1	-1
total number of complex mutations	0	7	2	9			C425A + C426T		1		0
total nt gained (+) or lost (-)				-17			A580G + A581T		1		0
							del 5nt (234-238) + del 10nt (241-250) + del 16nt (253-268)			1	-31
							total number of complex mutations	0	7	5	12
							total nt gained (+) or lost (-)				-84
Summary
ura4										ura5										ura4 + ura5
	day1	day 8	day 15		day1	day 8	day 15				day1	day 8	day 15		day1	day 8	day 15				day1	day 8	day 15		day1	day 8	day 15
total number of insertions	10	19	10	gained bases	203	207	55			total number of insertions	14	15	5	gained bases	66	194	44			total number of insertions	24	34	15	gained bases	269	401	99
insertions in complex events	0	1	0		0	2	0			insertions in complex events	0	0	0		0	0	0			insertions in complex events	0	1	0		0	2	0
total gained					203	209	55			total gained					66	194	44			total gained					269	403	99
bases gained per event	20.3	10.45	5.5							bases gained per event	4.71429	12.9333	8.8							bases gained per event	11.2083	11.5143	6.6
total number of deletions	6	36	27	lost bases	324	346	106			total number of deletions	10	54	38	lost bases	10	430	725			total number of deletions	16	90	65	lost bases	334	776	831
deletions in complex events	0	5	2		0	29	19			deletions in complex events	0	5	4		0	39	26			deletions in complex events	0	10	6		0	68	45
total lost					324	375	125			total lost					10	469	751			total lost					334	844	876
bases lost per event	54	9.14634	4.31034							bases lost per event	1	7.94915	17.881							bases lost per event	20.875	8.44	12.338
net gain or loss					-121	-166	-70			net gain or loss					56	-275	-707			net gain or loss					-65	-441	-777
