# Supplementary material for: Quiescence unveils a novel mutational force in fission yeast
Source: eLife. 2017 Dec 18;6:e27469. doi: 10.7554/eLife.27469 (PMC5734874; doi:10.7554/eLife.27469)
Supplement: Supplementary file 2. [file elife-27469-supp2.xlsx]

## Sheet: Mutations
Mutations detected in the 243 colonies sequenced after 3 months in G0
COLONY	#CHROM	POS	REF	ALT	Indel detected by GATK	found with	Fold COV	Variant type	gained nt	lost nt	Effect	locus
1A5	II	1655306	T	A				SNV			INTERGENIC	INTERGENIC
1A6	III	1706068	A	AT	YES	4	57	INS	1		FRAME_SHIFT	acs1
1A8	II	3163503	C	A				SNV			SYNONYMOUS_CODING	iqw1
1A9	III	1324844	T	C				SNV			NON_SYNONYMOUS_CODING	phb2
1B1	I	3870142	A	AC	NO	4	37	INS	1		INTERGENIC	INTERGENIC
1B1	II	2266272	T	A				SNV			DOWNSTREAM	sfc6
1B4	II	3164202	C	G				SNV			NON_SYNONYMOUS_CODING	iqw1
1B4	I	5121862	A	G				SNV			DOWNSTREAM	pex3
1B6	II	2802215	T	C				SNV			DOWNSTREAM	rum1
1B6	II	1420866	A	AT	YES	4	53	INS	1		FRAME_SHIFT	pfa5
1B7	II	3247123	A	G				SNV			SPLICE_SITE_ACCEPTOR	gga22
1B7	I	3033781	C	A				SNV			NON_SYNONYMOUS_CODING	SPAC1786.04
1B8	II	932627	A	G				SNV			DOWNSTREAM	pla1
1B8	II	355454	TA	T	YES	5	4	DEL		1	DOWNSTREAM	SPBC1271.07c
1B10	III	575260	C	CT	YES	6	60	INS	1		DOWNSTREAM	tfa2
1B10	II	2115946	A	ACATTATCCCCCTACAC	YES	6	108	INS	16		DOWNSTREAM	SPBC23G7.10c
1B10	II	3010139	T	TTTCTC	YES	4	44	INS	5		DOWNSTREAM	ubc1
1C1	III	1494108	TGTGCCAGCTGTAGGTTCAATTACTTCAACGGTACCTGAAATTGAACCAGAGGCAGATGCCAAAGTAGTTGTAAACTCTTCACTGCCTGAGTATATGGTAGTAGTAACAGTTCCAACAGCGGGTTCAACAACCTCAACGGTACCAGGAACAGTTCCACTTGCGGTAGCAAGAGTGGTGTTGTATTCTACACTACCGGAATGAATAGTAGTAGTAACA	T	NO	4	165	DEL		216	INTERGENIC	INTERGENIC
1C3	II	3786305	G	T				SNV			NON_SYNONYMOUS_CODING	cfp1
1C4	III	1034783	CAACTTTATTGGAAAACTT	CAACTTTATTGGAAAACTTTATTGGAAAACTT	YES	6	121	INS	13		FRAME_SHIFT	erm1
1C5	I	2205094	GA	G	YES	5	50	DEL		1	DOWNSTREAM	SPAC18G6.01c
1C6	II	1362883	C	CT	YES	7	123	INS	1		DOWNSTREAM	hhf2
1C6	I	90560	ATAAAGTCGAG	A	YES	6	99	DEL		10	DOWNSTREAM	SPAC1F8.04c
1C7	II	700018	T	TA	NO	4	73	INS	1		NON_CODING	INTERGENIC
1C9	II	2851357	A	AT	YES	4	65	INS	1		FRAME_SHIFT	mts4
1C10	II	1680602	A	AC	YES	6	42	INS	1		INTERGENIC	rpc10
1D1	II	3862802	C	CT	YES	4	71	INS	1		INTERGENIC	INTERGENIC
1D2	I	575904	T	A				SNV			NON_SYNONYMOUS_CODING	erg11
1D3	III	950492	TAAAAAAAA	TAAAAAAAAA	NO	6	85	INS	1		FRAME_SHIFT	SPNCRNA.477
1D4	I	4742490	G	T				SNV			NON_SYNONYMOUS_CODING	pik3
1D7	I	4360508	CT	C	YES	5	56	DEL		1	UPSTREAM	SPAC23D3.12
1D8	III	1706513	G	T				SNV			NON_SYNONYMOUS_CODING	SPCC417.13
1D8	III	2104779	G	C				SNV			NON_SYNONYMOUS_CODING	ksg1
1D8	II	4073707	C	A				SNV			NON_SYNONYMOUS_CODING	rex2
1D8	I	2970249	G	C				SNV			NON_SYNONYMOUS_CODING	agl1
1D10	I	1333654	T	TG	YES	4	63	INS	1		DOWNSTREAM	rdp1
1E1	I	1787513	G	T				SNV			NON_SYNONYMOUS_CODING	ftp105
1E3	I	2756261	C	CT	YES	6	77	INS	1		DOWNSTREAM	SPAC6F6.19
1F2	II	1598478	A	C				SNV			DOWNSTREAM	rpb1
1F4	I	4232151	AT	A	YES	5	71	DEL		1	DOWNSTREAM	cdc22
1F6	III	1947579	TTAATGTTTTGTTTTCTTGGA	T	YES	6	47	DEL		20	DOWNSTREAM	adg3
1F6	II	819795	T	TC	YES	7	142	INS	1		DOWNSTREAM	pdf1
1F8	I	5312313	CAAA	CAA	NO	3	83	DEL		1	INTERGENIC	INTERGENIC
1F10	I	84943	T	TA	YES	6	45	INS	1		DOWNSTREAM	ght3
1F11	I	982696	G	T				SNV			NON_SYNONYMOUS_CODING	slf1
1G2	II	3028585	C	CAT	YES	4	13	INS	2		DOWNSTREAM	SPBC15D4.11c
1G2	III	1003360	C	A				SNV			NON_SYNONYMOUS_CODING	for3
1G3	I	4180054	AATAAAGTC	A	YES	7	49	DEL		8	DOWNSTREAM	SPAC25B8.11
1G4	I	2388015	C	T				SNV			NON_SYNONYMOUS_CODING	SPAC22H10.09
1G4	II	1285827	T	TA		6	86	INS	1		DOWNSTREAM	gpi3
1G5	I	5498375	G	C				SNV			NONSENSE	pcm2
1G10	II	4273518	A	C				SNV			NON_SYNONYMOUS_CODING	meu7
1G10	II	697793	G	A				SNV			NON_SYNONYMOUS_CODING	SPBPJ4664.02
1G11	III	684973	T	G				SNV			DOWNSTREAM	sts5
1H3	I	1696769	G	T				SNV			DOWNSTREAM	vps16
1H3	I	4239008	TTTTTTTTTA	T	YES	7		DEL		9	DOWNSTREAM	fio1
1H7	I	787683	G	A				SNV			SYNONYMOUS_CODING	prz1
1H10	II	4450028	G	T				SNV			DOWNSTREAM	pho84
2A2	III	550359	A	AACCACAGG	YES	6	88	INS	8		DOWNSTREAM	SPCP31B10.09
2A4	II	3705934	T	A				SNV			UPSTREAM	puc1
2B3	I	2193230	C	CT	YES	4	62	INS	1		DOWNSTREAM	SPAC1783.01
2C1	I	1136625	C	CA	YES	6	93	INS	1		FRAME_SHIFT	alg10
2D2	II	333860	T	TA	YES	4	27	INS	1		DOWNSTREAM	SPBC1271.14
2D2	I	1099125	A	AGTTGGG	YES	6	74	INS	6		CODON_CHANGE_PLUS_CODON_INSERTION	SPAC30D11.11
2E3	II	2257757	C	A				SNV			NON_SYNONYMOUS_CODING	SPBC21H7.03c
2E3	II	2642609	C	A				SNV			NON_SYNONYMOUS_CODING	prp1
2F2	I	769696	C	CCATTT	YES	6	89	INS	5		FRAME_SHIFT	SPAC4G8.04
2G1	I	1414562	A	G				SNV			SYNONYMOUS_CODING	fft1
2G3	I	513071	G	T				SNV			DOWNSTREAM	isu1
2H1	II	2705292	G	A				SNV			DOWNSTREAM	SPBC4F6.11c
2H1	II	3933568	A	T				SNV			DOWNSTREAM	ppr1
2H2	II	4217979	T	C				SNV			DOWNSTREAM	rpn12
S2A5	I	4912257	C	T				SNV			DOWNSTREAM	npc2
S2A5	I	3578635	GA	G	YES	7	4	DEL		1	DOWNSTREAM	rad25
S2A6	II	3020133	T	TGTGACTACTTTC	YES	6	65	INS	12		INTERGENIC	INTERGENIC
S2A10	II	689487	A	C				SNV			NON_SYNONYMOUS_CODING	SPBPJ4664.02.1
S2A10	I	892656	A	G				SNV			DOWNSTREAM	rpn6
S2A11	II	392287	C	T				SNV			SYNONYMOUS_CODING	cut4
S2A12	I	5270729	G	GTATATATATATACATATT	YES	6	3	INS	18		INTERGENIC	INTERGENIC
S2B6	III	887696	G	A				SNV			SYNONYMOUS_CODING	eis1
S2B6	I	4309449	G	A				SNV			SYNONYMOUS_CODING	cut7
S2B9	III	1643833	CTCTTCTTCTTCTTCCTCTATATCAATTTCTTCTTCTTCTTCTTCTTCC	CTCTTCTTCTTCTTCCTCTATATCAATTTCTTCTTCTTCTTCTTCTTCCTCTATATCAATTTCTTCTTCTTCTTCTTCTTCC	NO	6	106	INS	33		CODON_INSERTION	cia1
S2B10	III	1395701	A	AAATGT	YES	2	14	INS	5		DOWNSTREAM	gst4
S2B10	II	2314228	T	TA	YES	2	116	INS	1		DOWNSTREAM	rev7
S2B10	I	3736072	C	CT	YES	4	34	INS	1		DOWNSTREAM	fub1
S2B11	I	3033347	CT	C	YES	5	19	DEL		1	DOWNSTREAM	SPNCRNA.877
S2C11	III	209516	T	TTGTAATGTATAA	YES	6	105	INS	12		CODON_INSERTION	SPCC1235.17.1
S2D6	II	3423607	G	T				SNV			NON_SYNONYMOUS_CODING	usp102
S2D9	II	1070796	ACTCACCTTCTTCCCCGTCTTCCTCTTCCTCACCTT	ACTCACCTTCTTCCCCGTCTTCCTCTTCCTCACCTTCTTCCCCGTCTTCCTCTTCCTCACCTT	NO	6	121	INS	27		CODON_CHANGE_PLUS_CODON_INSERTION	rhp18
S2D10	III	1319447	T	A				SNV			NON_SYNONYMOUS_CODING	vtc4
S2E6	II	1211210	C	CCATCCAACATCCGGGAT	YES	6	64	INS	17		FRAME_SHIFT	npp1
S2E7	II	105064	G	A				SNV			UPSTREAM	alr2
S2E8	II	3008729	G	GATGCC	YES	2	75	INS	5		DOWNSTREAM	SPNCRNA.1571
S2E9	II	1144650	C	T				SNV			NON_SYNONYMOUS_CODING	wis1
S2E9	I	5200270	T	G				SNV			DOWNSTREAM	pex22
S2E10	III	2006164	C	T				SNV			DOWNSTREAM	imt2
S2E10	II	2823713	A	G				SNV			NON_SYNONYMOUS_CODING	cyr1
S2E11	II	306763	TA	T	YES	7	60	DEL		1	INTERGENIC	INTERGENIC
S2F4	II	4437815	CA	C	YES	4	96	DEL		1	DOWNSTREAM	INTERGENIC
S2F6	I	5429048	ATCGCGTACTTG	A	YES	7	39	DEL		11	DOWNSTREAM	SPACC29B12.08
S2F10	I	677429	A	G				SNV			SYNONYMOUS_CODING	tsc1
S2F11	III	531087	T	A				SNV			DOWNSTREAM	SPCP31B10.04
S2F11	I	1559701	A	C				SNV			NON_SYNONYMOUS_CODING	ire1
S2G4	II	2886189	T	TA	YES	4	69	INS	1		DOWNSTREAM	qcr10
S2G5	I	4925833	C	CT	YES	6	80	INS	1		DOWNSTREAM	rvb1
S2G9	III	1699584	G	GTGTACCCGATCCAGAAATCGGCTGC	YES	5	8	INS	25		DOWNSTREAM	SPCC417.12
S2G9	II	837367	AT	A	NO	5	8	DEL		1	UPSTREAM	SPBC36.02c
S2H8	III	1590141	T	TA	YES	4	85	INS	1		FRAME_SHIFT	SPCC162.01c
1	II	634195	T	G				SNV			DOWNSTREAM	thf1
6	I	2774248	A	C				SNV			SYNONYMOUS_CODING	etf2
6	II	4313765	CA	C	YES	7	71	DEL		1	FRAME_SHIFT	pek1
7	I	614169	G	A				SNV			STOP_GAINED	mkh1
8	III	1663916	A	T				SNV			STOP_GAINED	mug72
8	I	1931312	C	A				SNV			DOWNSTREAM	ppp54
9	II	3022780	C	A				SNV			NON_SYNONYMOUS_CODING	naa30
10	I	2713828	G	GCAAAGTGTAGCAC	YES	6	82	INS	13		FRAME_SHIFT	pmc1
12	II	3976361	C	T				SNV			DOWNSTREAM	dis3
13	III	873938	G	T				SNV			DOWNSTREAM	utp13
14	III	1663979	GTTTCCCATTGCTT	G	YES	7	87	DEL		13	FRAME_SHIFT	mug72
15	I	3870142	A	AC	YES	4	37	INS	1		DOWNSTREAM	pma1
19	II	4313328	G	GTGTCCTTAGCGGT	YES	6	95	INS	13		FRAME_SHIFT	pek1
20	I	4204016	C	CT	YES	6	51	INS	1		FRAME_SHIFT	SPAC694.02.1
23	II	3557771	T	G				SNV			STOP_GAINED	mcs4
23	I	3066542	C	A				SNV			DOWNSTREAM	SPAC24C9.09
24	I	614978	A	G				SNV			NON_SYNONYMOUS_CODING	mkh1
24	I	1724698	C	CT	YES	4	69	INS	1		DOWNSTREAM	ggt1
25	II	731639	GCCGATTTGAATGCTATTATTAAAT	G	YES	7	82	DEL		24	CODON_DELETION	pmk1
27	I	3880520	T	TA	YES	4	69	INS	1		DOWNSTREAM	stp1
32	I	4424154	CA	C	YES	7	108	DEL		1	FRAME_SHIFT	rho2
35	I	3479090	T	G				SNV			UPSTREAM	SPAC328.04
37	II	1188783	T	G				SNV			NON_SYNONYMOUS_CODING	SPBC4.03c
39	I	3989858	T	TGTAGAGCTAGAAGCCAAAGAGGAGCTAGTA	YES	2	38	INS	30		CODON_CHANGE_PLUS_CODON_INSERTION	pfl2
42	I	613857	A	G				SNV			NON_SYNONYMOUS_CODING	mkh1
43	I	616297	AT	A	YES	7	113	DEL		1	DOWNSTREAM	mkh1
43	I	1955853	T	TA	NO	4	25	INS	1		FRAME_SHIFT	SPNCRNA.781
48	II	4313370	T	G				SNV			NON_SYNONYMOUS_CODING	pek1
49	I	4424161	CTGCATCATTTCATAATTACTA	C	YES	7	109	DEL		21	STOP_LOST	rho2
50	III	1664138	TC	T	YES	7	81	DEL		1	FRAME_SHIFT	mug72
52	I	2715381	TG	T	YES	7	79	DEL		1	FRAME_SHIFT	pmc1
55	III	750644	AC	A	YES	7	74	DEL		1	FRAME_SHIFT	SPCC14G10.04
55	II	155536	C	CA	YES	4	53	INS	1		DOWNSTREAM	frp1/SPNCRNA.1318
58	II	4313518	T	TG	YES	6	79	INS	1		FRAME_SHIFT	pek1
59	I	613847	G	A				SNV			NON_SYNONYMOUS_CODING	mkh1
PP-1A7	I	599268	T	G				SNV			NON_SYNONYMOUS_CODING	aur1
PP-2B1	II	4093282	GT	G	YES	7	73	DEL		1	FRAME_SHIFT	alg5
PP-2C2	I	2395761	A	T				SNV			NON_SYNONYMOUS_CODING	gdi1
PP-2H4	III	888387	T	C				SNV			START_LOST	oca8
PP-3H5	I	4487882	T	TG	YES	6	78	INS	1		FRAME_SHIFT	alg8
PP-3H8	II	2039140	GAACAGCTAACGGGAATGGACGACTGCTTGTAAAAGCAACAAAATCACCTAGAGAATCACAGTTAGCTGTGATTGTTGATCTTGTTCAGAGGGCTCAAATCTCACATGCTCCTATCCAACAATTTGCCGATCGCGTTGCTGGAATTTTTGTTCCAGTAATTGT	G	NO	7	101	DEL		162	FRAME_SHIFT	ccc2
		1	found with Pindel	CODON_CHANGE_PLUS_CODON_INSERTION	3
		2	found with SOAPindel	CODON_DELETION	1
		3	found with Pindel and SOAPindel	CODON_INSERTION	2
		4	found with Prism	DOWNSTREAM	56
		5	found with Pindel and Prism	FRAME_SHIFT	23
		6	found with SOAPindel and Prism	INTERGENIC	10
		7	found with Pindel, SOAPindel and Prism	INTRON	2
				NON_SYNONYMOUS_CODING	32
				SPLICE_SITE_ACCEPTOR	1
				START_LOST	1
				STOP_GAINED	4
				STOP_LOST	1
				SYNONYMOUS_CODING	8
				UPSTREAM	5

## Sheet: SNVs
SNVs
colony	chromosome	position	ref	alt
1A5	II	1655306	T	A
1A8	II	3163503	C	A
1A9	III	1324844	T	C
1B1	II	2266272	T	A
1B4	II	3164202	C	G
1B4	I	5121862	A	G
1B6	II	2802215	T	C
1B7	II	3247123	A	G
1B7	I	3033781	C	A
1B8	II	932627	A	G
1C3	II	3786305	G	T
1D2	I	575904	T	A
1D4	I	4742490	G	T
1D8	III	1706513	G	T
1D8	III	2104779	G	C
1D8	II	4073707	C	A
1D8	I	2970249	G	C
1E1	I	1787513	G	T
1F2	II	1598478	A	C
1F11	I	982696	G	T
1G2	III	1003360	C	A
1G4	I	2388015	C	T
1G5	I	5498375	G	C
1G10	II	4273518	A	C
1G10	II	697793	G	A
1G11	III	684973	T	G
1H3	I	1696769	G	T
1H7	I	787683	G	A
1H10	II	4450028	G	T
2A4	II	3705934	T	A
2E3	II	2257757	C	A
2E3	II	2642609	C	A
2G1	I	1414562	A	G
2G3	I	513071	G	T
2H1	II	2705292	G	A
2H1	II	3933568	A	T
2H2	II	4217979	T	C
S2A5	I	4912257	C	T
S2A10	II	689487	A	C
S2A10	I	892656	A	G
S2A11	II	392287	C	T
S2B6	III	887696	G	A
S2B6	I	4309449	G	A
S2D6	II	3423607	G	T
S2D10	III	1319447	T	A
S2E7	II	105064	G	A
S2E9	II	1144650	C	T
S2E9	I	5200270	T	G
S2E10	III	2006164	C	T
S2E10	II	2823713	A	G
S2F10	I	677429	A	G
S2F11	III	531087	T	A
S2F11	I	1559701	A	C
1	II	634195	T	G
6	I	2774248	A	C
7	I	614169	G	A
8	III	1663916	A	T
8	I	1931312	C	A
9	II	3022780	C	A
12	II	3976361	C	T
13	III	873938	G	T
23	II	3557771	T	G
23	I	3066542	C	A
24	I	614978	A	G
35	I	3479090	T	G
37	II	1188783	T	G
42	I	613857	A	G
48	II	4313370	T	G
59	I	613847	G	A
PP-1A7	I	599268	T	G
PP-2C2	I	2395761	A	T
PP-2H4	III	888387	T	C

## Sheet: indels
INDELS
colony	chromosome	position	ref	alt	INS/DEL	INS	INS +1	DEL	DEL -1
1A6	III	1706068	A	AT	INS	1	1
1B1	I	3870142	A	AC	INS	1	1
1B6	II	1420866	A	AT	INS	1	1
1B8	II	355454	TA	T	DEL			1	1
1B10	III	575260	C	CT	INS	1	1
1B10	II	2115946	A	ACATTATCCCCCTACAC	INS	16
1B10	II	3010139	T	TTTCTC	INS	5
1C1	III	1494108	TGTGCCAGCTGTAGGTTCAATTACTTCAACGGTACCTGAAATTGAACCAGAGGCAGATGCCAAAGTAGTTGTAAACTCTTCACTGCCTGAGTATATGGTAGTAGTAACAGTTCCAACAGCGGGTTCAACAACCTCAACGGTACCAGGAACAGTTCCACTTGCGGTAGCAAGAGTGGTGTTGTATTCTACACTACCGGAATGAATAGTAGTAGTAACA	T	DEL			216
1C4	III	1034783	CAACTTTATTGGAAAACTT	CAACTTTATTGGAAAACTTTATTGGAAAACTT	INS	13
1C5	I	2205094	GA	G	DEL			1	1
1C6	II	1362883	C	CT	INS	1	1
1C6	I	90560	ATAAAGTCGAG	A	DEL			10
1C7	II	700018	T	TA	INS	1	1
1C9	II	2851357	A	AT	INS	1	1
1C10	II	1680602	A	AC	INS	1	1
1D1	II	3862802	C	CT	INS	1	1
1D3	III	950492	TAAAAAAAA	TAAAAAAAAA	INS	1	1
1D7	I	4360508	CT	C	DEL			1	1
1D10	I	1333654	T	TG	INS	1	1
1E3	I	2756261	C	CT	INS	1	1
1F4	I	4232151	AT	A	DEL			1	1
1F6	III	1947579	TTAATGTTTTGTTTTCTTGGA	T	DEL			20
1F6	II	819795	T	TC	INS	1	1
1F8	I	5312313	CAAA	CAA	DEL			1	1
1F10	I	84943	T	TA	INS	1	1
1G2	II	3028585	C	CAT	INS	2
1G3	I	4180054	AATAAAGTC	A	DEL			8
1G4	II	1285827	T	TA	INS	1	1
1H3	I	4239008	TTTTTTTTTA	T	DEL			9
2A2	III	550359	A	AACCACAGG	INS	8
2B3	I	2193230	C	CT	INS	1	1
2C1	I	1136625	C	CA	INS	1	1
2D2	II	333860	T	TA	INS	1	1
2D2	I	1099125	A	AGTTGGG	INS	6
2F2	I	769696	C	CCATTT	INS	5
S2A5	I	3578635	GA	G	DEL			1	1
S2A6	II	3020133	T	TGTGACTACTTTC	INS	12
S2A12	I	5270729	G	GTATATATATATACATATT	INS	18
S2B9	III	1643833	CTCTTCTTCTTCTTCCTCTATATCAATTTCTTCTTCTTCTTCTTCTTCC	CTCTTCTTCTTCTTCCTCTATATCAATTTCTTCTTCTTCTTCTTCTTCCTCTATATCAATTTCTTCTTCTTCTTCTTCTTCC	INS	33
S2B10	III	1395701	A	AAATGT	INS	5
S2B10	II	2314228	T	TA	INS	1	1
S2B10	I	3736072	C	CT	INS	1	1
S2B11	I	3033347	CT	C	DEL			1	1
S2C11	III	209516	T	TTGTAATGTATAA	INS	12
S2D9	II	1070796	ACTCACCTTCTTCCCCGTCTTCCTCTTCCTCACCTT	ACTCACCTTCTTCCCCGTCTTCCTCTTCCTCACCTTCTTCCCCGTCTTCCTCTTCCTCACCTT	INS	27
S2E6	II	1211210	C	CCATCCAACATCCGGGAT	INS	17
S2E8	II	3008729	G	GATGCC	INS	5
S2E11	II	306763	TA	T	DEL			1	1
S2F4	II	4437815	CA	C	DEL			1	1
S2F6	I	5429048	ATCGCGTACTTG	A	DEL			11
S2G4	II	2886189	T	TA	INS	1	1
S2G5	I	4925833	C	CT	INS	1	1
S2G9	III	1699584	G	GTGTACCCGATCCAGAAATCGGCTGC	INS	25
S2G9	II	837367	AT	A	DEL			1	1
S2H8	III	1590141	T	TA	INS	1	1
6	II	4313765	CA	C	DEL			1	1
10	I	2713828	G	GCAAAGTGTAGCAC	INS	13
14	III	1663979	GTTTCCCATTGCTT	G	DEL			13
15	I	3870142	A	AC	INS	1	1
19	II	4313328	G	GTGTCCTTAGCGGT	INS	13
20	I	4204016	C	CT	INS	1	1
24	I	1724698	C	CT	INS	1	1
25	II	731639	GCCGATTTGAATGCTATTATTAAAT	G	DEL			24
27	I	3880520	T	TA	INS	1	1
32	I	4424154	CA	C	DEL			1	1
39	I	3989858	T	TGTAGAGCTAGAAGCCAAAGAGGAGCTAGTA	INS	30
43	I	616297	AT	A	DEL			1	1
43	I	1955853	T	TA	INS	1	1
49	I	4424161	CTGCATCATTTCATAATTACTA	C	DEL			21
50	III	1664138	TC	T	DEL			1	1
52	I	2715381	TG	T	DEL			1	1
55	III	750644	AC	A	DEL			1	1
55	II	155536	C	CA	INS	1	1
58	II	4313518	T	TG	INS	1	1
PP-2B1	II	4093282	GT	G	DEL			1	1
PP-3H5	I	4487882	T	TG	INS	1	1
PP-3H8	II	2039140	GAACAGCTAACGGGAATGGACGACTGCTTGTAAAAGCAACAAAATCACCTAGAGAATCACAGTTAGCTGTGATTGTTGATCTTGTTCAGAGGGCTCAAATCTCACATGCTCCTATCCAACAATTTGCCGATCGCGTTGCTGGAATTTTTGTTCCAGTAATTGT	G	DEL			162

## Sheet: Spectrum
Spectrum
		GC to AT	AT to GC
Transitions	26
Transversions	46
A to C	5	0	5
A to G	9	0	9
A to T	3	0	0
C to A	9	9	0
C to G	1	0	0
C to T	6	6	0
G to A	8	8	0
G to C	3	0	0
G to T	10	10	0
T to A	6	0	0
T to C	3	0	3
T to G	9	0	9
Total	72	33	26
	to AT:	1.27
	Ts/Tv:	0.57

## Sheet: compared_AT bias
AT bias
This study						Farlow et al.						Behringer et al.
		GC to AT	AT to GC					GC to AT	AT to GC					GC to AT	AT to GC
Transitions	26					Transitions	190					Transitions	137
Transversions	46					Transversions	233					Transversions	189
A to C	5	0	5			A to C	23		23			A to C	16		16
A to G	9	0	9			A to G	44		44			A to G	35		35
A to T	3	0	0			A to T	17					A to T	16
C to A	9	9	0			C to A	59	59				C to A	54	54
C to G	1	0	0			C to G	28					C to G	8
C to T	6	6	0			C to T	52	52				C to T	38	38
G to A	8	8	0			G to A	50	50				G to A	35	35
G to C	3	0	0			G to C	20					G to C	16
G to T	10	10	0			G to T	52	52				G to T	46	46
T to A	6	0	0			T to A	4					T to A	10
T to C	3	0	3			T to C	44		44			T to C	29		29
T to G	9	0	9			T to G	30		30			T to G	23		23
Total	72	33	26			Total	423	213	141			Total	326	173	103
	to AT:	1.26923					to AT:	1.51064					to AT:	1.67961
	Ts/Tv:	0.565217					Ts/Tv:	0.815451					Ts/Tv:	0.724868
	Tv/Ts:	1:1.77					Tv/Ts:	1:1.23					Tv/Ts:	1:1.38
									190
